# Supplementary material for: Procoagulant Activity of Umbilical Cord-Derived Mesenchymal Stromal Cells’ Extracellular Vesicles (MSC-EVs)
Source: Int J Mol Sci. 2023 May 24;24(11):9216. doi: 10.3390/ijms24119216 (PMC10252357; doi:10.3390/ijms24119216)
Supplement: Supplementary file 1 [file ijms-24-09216-s001.zip]

Archive with 3 entries (3 files):
- CUC Dot Blots.zip
- Data for supplemental file.xlsx
- supplemental materials and S1-S4 final submission 23 May 2023.pdf
