# Supplementary material for: Procoagulant Activity of Umbilical Cord-Derived Mesenchymal Stromal Cells’ Extracellular Vesicles (MSC-EVs)
Source: Int J Mol Sci. 2023 May 24;24(11):9216. doi: 10.3390/ijms24119216 (PMC10252357; doi:10.3390/ijms24119216)
Supplement: Supplementary file 1 [file ijms-24-09216-s001.zip › Data for supplemental file.xlsx]

## Sheet: NTA size 
Line	Passage	Passage	Condition	Isolation	Mean	SD	Mode	SD
CUC 020	P2	2	Early	SEC	280.1	15.5	129.3	8.1
CUC 021	P2	2	Early	SEC	120.9	3.1	92	4.2
CUC 023	P2	2	Early	UC	119.1	6	69.9	2.1
CUC 027	P2	2	Early	SEC	150.8	6.1	97.8	5.5
CUC 028	P2	2	Early	UC	127.3	5.2	101.8	3.8
CUC 030	P2	2	Early	UC	106	1.8	77	5.4
CUC 020	P3	3	Early	SEC	152.9	8.4	108	6.7
CUC 021	P3	3	Early	SEC	121.5	4.2	88.6	3.8
CUC 023	P3	3	Early	UC	140.5	4.4	90	7.4
CUC 027	P3	3	Early	SEC	134.2	3	91.3	2.5
CUC 028	P3	3	Early	UC	113.7	2.8	85.3	3.3
CUC 030	P3	3	Early	UC	105.4	2.5	81.7	2.8
CUC 020	P4	4	Early	SEC	120.1	4	93.5	9.4
CUC 021	P4	4	Early	SEC	131.7	3	91.3	4.1
CUC 023	P4	4	Early	UC	133.6	4.8	105	2.6
CUC 027	P4	4	Early	SEC	136.4	3.9	95.5	7.8
CUC 028	P4	4	Early	UC	119.4	3	91.5	9.5
CUC 030	P4	4	Early	UC	130.7	1.9	95.1	5.6
CUC 020	P5	5	Early	SEC	149	3.1	106.1	7.5
CUC 021	P5	5	Early	SEC	135.9	8.6	99	5.4
CUC 023	P5	5	Early	UC	116.3	3.7	74.5	8.6
CUC 027	P5	5	Early	SEC	137.5	2.6	88.8	4.1
CUC 028	P5	5	Early	UC	124.5	6.3	98.1	4.9
CUC 030	P5	5	Early	UC	120.2	4.3	81.9	2.7
CUC 020	P9	9	Late	SEC	147.5	7.8	94.4	4.4
CUC 021	P9	9	Late	SEC	130.7	4.9	92.4	2.1
CUC 023	P9	9	Late	UC	124.3	5.9	81.6	4.4
CUC 027	P9	9	Late	SEC	146.4	5.1	104.6	4.9
CUC 028	P9	9	Late	UC	110.8	6	80.3	6.7
CUC 030	P9	9	Late	UC	113.7	8.3	82.9	11
CUC 020	P10	10	Late	SEC	140.9	9.7	99.2	3
CUC 021	P10	10	Late	SEC	136.5	4.4	95.9	5.4
CUC 023	P10	10	Late	UC	110.4	5.5	77.4	6.6
CUC 027	P10	10	Late	SEC	133.3	5.3	98.6	2.6
CUC 028	P10	10	Late	UC	102.6	2.6	81.7	4
CUC 030	P10	10	Late	UC	128.4	12.6	96.8	6.8
CUC 020	P11	11	Late	SEC	161.8	3.9	90.7	3
CUC 021	P11	11	Late	SEC	141	2.1	79.8	5.7
CUC 023	P11	11	Late	UC	102.5	7.9	78.5	8.7
CUC 027	P11	11	Late	SEC	92.3	12.9	62.6	10.1
CUC 028	P11	11	Late	UC	106.5	2.5	79.3	8
CUC 030	P11	11	Late	UC	121.7	6.2	98.4	4.1
CUC 020	P12	12	Late	SEC	135.2	10.3	87.7	3
CUC 021	P12	12	Late	SEC	129.3	5.3	103.8	9.1
CUC 023	P12	12	Late	UC	118.8	6.6	83.3	7.9
CUC 027	P12	12	Late	SEC	122.1	3	96.5	4.7
CUC 028	P12	12	Late	UC	109.9	3.5	83.1	8.3
CUC 030	P12	12	Late	UC	113.1	5	83.4	3.8
						sec	93.0417
						eu	88.0375
							0.0537841

## Sheet: NTA 
Line	Passage	Condition	Isolation	Particle Count	Dilution (1:X)	Nano +/-	Adjusted Particle Count	Total Volume (mL)	TOTAL Particle Count
							"=E2*F2"		"=H2*I2"
CUC 020	P2	Early	SEC	889000000	10	29800000	8890000000	7	62230000000			Average Particle Count	Std Dev	Count		RSE
CUC 021	P2	Early	SEC	1400000000	10	300000000	14000000000	7	98000000000		SEC	67313750000	3.41159e+10	24		10.3454									taken from Parson MEM, McPharland D, Szklanna PG et al. Front Cardiovasc Med 2017
CUC 023	P2	Early	UC	1200000000	20	41700000	24000000000	7	168000000000		UC	102182500000	6.20245e+10	24		12.3903
CUC 027	P2	Early	SEC	1120000000	10	59900000	11200000000	7	78400000000
CUC 028	P2	Early	UC	1100000000	10	41800000	11000000000	7	77000000000		P2	9.68217e+10	3.74081e+10	6		15.7731
CUC 030	P2	Early	UC	1390000000	10	27000000	13900000000	7	97300000000		P3	93170000000	5.739e+10	6		25.1469
CUC 020	P3	Early	SEC	1020000000	10	52900000	10200000000	7	71400000000		P4	1.02947e+11	5.8834e+10	6		23.3314
CUC 021	P3	Early	SEC	1370000000	10	77900000	13700000000	7	95900000000		P5	114240000000	9.42726e+10	6		33.6893
CUC 023	P3	Early	UC	581000000	50	39200000	29050000000	7	203350000000		P9	77770000000	4.14664e+10	6		21.7675
CUC 027	P3	Early	SEC	704000000	10	9420000	7040000000	7	49280000000		P10	7.20767e+10	4.03354e+10	6		22.8463
CUC 028	P3	Early	UC	707000000	10	20600000	7070000000	7	49490000000		P11	6.57767e+10	3.31217e+10	6		20.5573
CUC 030	P3	Early	UC	1280000000	10	48800000	12800000000	7	89600000000		P12	5.51833e+10	3.24034e+10	6		23.9722
CUC 020	P4	Early	SEC	1030000000	10	38700000	10300000000	7	72100000000
CUC 021	P4	Early	SEC	1430000000	20	33600000	28600000000	7	200200000000		EARLY	1.01795e+11	6.14112e+10	24		12.3145
CUC 023	P4	Early	UC	622000000	30	14100000	18660000000	7	130620000000		LATE	6.77017e+10	3.56021e+10	24		10.7342
CUC 027	P4	Early	SEC	763000000	10	41900000	7630000000	7	53410000000
CUC 028	P4	Early	UC	629000000	10	56100000	6290000000	7	44030000000
CUC 030	P4	Early	UC	838000000	20	25200000	16760000000	7	117320000000			0.334919
CUC 020	P5	Early	SEC	1100000000	10	29300000	11000000000	7	77000000000
CUC 021	P5	Early	SEC	724000000	10	724000000	7240000000	7	50680000000
CUC 023	P5	Early	UC	705000000	40	29000000	28200000000	7	197400000000
CUC 027	P5	Early	SEC	590000000	10	21600000	5900000000	7	41300000000
CUC 028	P5	Early	UC	758000000	10	46300000	7580000000	7	53060000000
CUC 030	P5	Early	UC	380000000	100	27900000	38000000000	7	266000000000
CUC 020	P9	Late	SEC	831000000	10	35600000	8310000000	7	58170000000
CUC 021	P9	Late	SEC	750000000	10	29500000	7500000000	7	52500000000
CUC 023	P9	Late	UC	440000000	50	12100000	22000000000	7	154000000000
CUC 027	P9	Late	SEC	876000000	10	141000000	8760000000	7	61320000000
CUC 028	P9	Late	UC	629000000	10	32400000	6290000000	7	44030000000
CUC 030	P9	Late	UC	276000000	50	10500000	13800000000	7	96600000000
CUC 020	P10	Late	SEC	564000000	10	29800000	5640000000	7	39480000000
CUC 021	P10	Late	SEC	694000000	10	14300000	6940000000	7	48580000000
CUC 023	P10	Late	UC	533000000	40	28800000	21320000000	7	149240000000
CUC 027	P10	Late	SEC	1020000000	10	46900000	10200000000	7	71400000000
CUC 028	P10	Late	UC	693000000	10	26700000	6930000000	7	48510000000
CUC 030	P10	Late	UC	215000000	50	17500000	10750000000	7	75250000000
CUC 020	P11	Late	SEC	691000000	10	12900000	6910000000	7	48370000000
CUC 021	P11	Late	SEC	810000000	10	85500000	8100000000	7	56700000000
CUC 023	P11	Late	UC	773000000	20	73600000	15460000000	7	108220000000
CUC 027	P11	Late	SEC	1520000000	10	493000000	15200000000	7	106400000000
CUC 028	P11	Late	UC	605000000	10	61500000	6050000000	7	42350000000
CUC 030	P11	Late	UC	466000000	10	21900000	4660000000	7	32620000000
CUC 020	P12	Late	SEC	537000000	10	29400000	5370000000	7	37590000000
CUC 021	P12	Late	SEC	579000000	10	24200000	5790000000	7	40530000000
CUC 023	P12	Late	UC	342000000	50	43700000	17100000000	7	119700000000
CUC 027	P12	Late	SEC	637000000	10	47600000	6370000000	7	44590000000
CUC 028	P12	Late	UC	485000000	10	45200000	4850000000	7	33950000000
CUC 030	P12	Late	UC	782000000	10	39700000	7820000000	7	54740000000

## Sheet: PDT
Line	Passage	Initial Count	Final Count	Time (hrs)	PDT	Cell Multiplication	Population Doublings	Cum Pop Doub		Line	Passage	Passage	PDT	Cell Multiplication	Population Doublings	Cum Pop Doub
					"=E2*(ln(2)/ln(D2/C2))"	"=D2/C2"	"=(3.32*(LOG(D2)-LOG(C2)))"	"sum of current and previous CPD"					"=E2*(ln(2)/ln(D2/C2))"	"=D2/C2"	"=(3.32*(LOG(D2)-LOG(C2)))"	"sum of current and previous CPD"
CUC 020	P2	1200000	4640000	142	72.78	3.86667	1.94996	1.94996		CUC 020	2	P2	72.7798	3.86667	1.94996	1.94996
CUC 020	P3	750000	1960000	96	69.27	2.61333	1.38509	3.33504		CUC 021	2	P2	97.1009	1.29302	0.370533	0.370533
CUC 020	P4	750000	7880000	120	35.36	10.5067	3.39126	6.72631		CUC 023	2	P2	94.5103	2.27372	1.18437	1.18437
CUC 020	P5	1500000	8010000	97	40.14	5.34	2.41544	9.14175		CUC 027	2	P2	137.996	1.60345	0.680782	0.680782
CUC 020	P6	1500000	8590000	95	37.73	5.72667	2.51623	11.658		CUC 028	2	P2	104.921	1.83636	0.876343	0.876343
CUC 020	P7	1500000	5880000	76	38.56	3.92	1.96971	13.6277		CUC 030	2	P2	62.1835	2.88333	1.52685	1.52685
CUC 020	P8	1500000	8630000	72	28.52	5.75333	2.52293	16.1506		CUC 020	3	P3	69.2695	2.61333	1.38509	3.33504
CUC 020	P9	1500000	6920000	95	43.07	4.61333	2.20453	18.3552		CUC 021	3	P3	82.521	2.74	1.45333	1.82386
CUC 020	P10	1500000	4450000	72	45.89	2.96667	1.56793	19.9231		CUC 023	3	P3	64.8651	3.56667	1.83351	3.01788
CUC 020	P11	1500000	5130000	95	53.55	3.42	1.77297	21.6961		CUC 027	3	P3	110.849	1.8	0.847505	1.52829
CUC 020	P12	1500000	4190000	94	63.43	2.79333	1.48113	23.1772		CUC 028	3	P3	61.448	6.65306	2.73243	3.60877
CUC 021	P2	2150000	2780000	36	97.1	1.29302	0.370533	0.370533		CUC 030	3	P3	59.1298	3.11765	1.63951	3.16636
CUC 021	P3	1000000	2740000	120	82.52	2.74	1.45333	1.82386		CUC 020	4	P4	35.3645	10.5067	3.39126	6.72631
CUC 021	P4	1500000	2650000	142	173	1.76667	0.820553	2.64442		CUC 021	4	P4	172.954	1.76667	0.820553	2.64442
CUC 021	P5	750000	8080000	167	48.7	10.7733	3.4274	6.07182		CUC 023	4	P4	72.5032	3.88667	1.9574	4.97528
CUC 021	P6	1500000	7190000	166	73.42	4.79333	2.25972	8.33154		CUC 027	4	P4	44.7543	6.61616	2.72441	4.2527
CUC 021	P7	1500000	5920000	96	48.47	3.94667	1.97949	10.311		CUC 028	4	P4	54.9368	4.78043	2.25583	5.8646
CUC 021	P8	1500000	7050000	96	43	4.7	2.23136	12.5424		CUC 030	4	P4	42.3088	4.82	2.26772	5.43407
CUC 021	P9	1500000	8330000	76	30.73	5.55333	2.47192	15.0143		CUC 020	5	P5	40.1351	5.34	2.41544	9.14175
CUC 021	P10	1500000	8300000	72	29.17	5.53333	2.46672	17.481		CUC 021	5	P5	48.6967	10.7733	3.4274	6.07182
CUC 021	P11	1500000	7020000	71	31.89	4.68	2.22522	19.7062		CUC 023	5	P5	73.9939	3.85333	1.94498	6.92025
CUC 021	P12	1500000	6010000	76	37.95	4.00667	2.00124	21.7075		CUC 027	5	P5	41.7941	5.08	2.34347	6.59617
CUC 023	P2	2740000	6230000	112	94.51	2.27372	1.18437	1.18437		CUC 028	5	P5	53.9588	6.11818	2.61159	8.47619
CUC 023	P3	1500000	5350000	119	64.87	3.56667	1.83351	3.01788		CUC 030	5	P5	45.7225	3.21333	1.68309	7.11717
CUC 023	P4	1500000	5830000	142	72.5	3.88667	1.9574	4.97528		CUC 020	9	P9	43.0681	4.61333	2.20453	18.3552
CUC 023	P5	1500000	5780000	144	73.99	3.85333	1.94498	6.92025		CUC 021	9	P9	30.7275	5.55333	2.47192	15.0143
CUC 023	P6	1500000	6720000	119	55	4.48	2.16224	9.0825		CUC 023	9	P9	57.1685	5.46	2.44748	16.2975
CUC 023	P7	1500000	6330000	96	46.22	4.22	2.07604	11.1585		CUC 027	9	P9	43.0681	4.61333	2.20453	15.7669
CUC 023	P8	1500000	9700000	96	35.65	6.46667	2.69146	13.85		CUC 028	9	P9	54.4227	3.35333	1.74458	15.8563
CUC 023	P9	1500000	8190000	140	57.17	5.46	2.44748	16.2975		CUC 030	9	P9	49.9782	4.928	2.29967	13.9099
CUC 023	P10	1500000	8290000	75	30.41	5.52667	2.46498	18.7625		CUC 020	10	P10	45.8937	2.96667	1.56793	19.9231
CUC 023	P11	1500000	7850000	72	30.15	5.23333	2.38634	21.1488		CUC 021	10	P10	29.1717	5.53333	2.46672	17.481
CUC 023	P12	1500000	5870000	75	38.1	3.91333	1.96726	23.1161		CUC 023	10	P10	30.4086	5.52667	2.46498	18.7625
CUC 027	P2	3480000	5580000	94	138	1.60345	0.680782	0.680782		CUC 027	10	P10	44.2791	3.08667	1.62511	17.392
CUC 027	P3	1500000	2700000	94	110.8	1.8	0.847505	1.52829		CUC 028	10	P10	45.097	4.30667	2.10535	17.9617
CUC 027	P4	990000	6550000	122	44.75	6.61616	2.72441	4.2527		CUC 030	10	P10	43.3252	3.37333	1.75316	15.6631
CUC 027	P5	1500000	7620000	98	41.79	5.08	2.34347	6.59617		CUC 020	11	P11	53.5514	3.42	1.77297	21.6961
CUC 027	P6	1500000	9200000	95	36.31	6.13333	2.61515	9.21132		CUC 021	11	P11	31.8885	4.68	2.22522	19.7062
CUC 027	P7	1500000	6980000	76	34.26	4.65333	2.21698	11.4283		CUC 023	11	P11	30.1542	5.23333	2.38634	21.1488
CUC 027	P8	1500000	6590000	91	42.62	4.39333	2.13408	13.5624		CUC 027	11	P11	53.5514	3.42	1.77297	19.165
CUC 027	P9	1500000	6920000	95	43.07	4.61333	2.20453	15.7669		CUC 028	11	P11	44.3415	4.34667	2.11868	20.0803
CUC 027	P10	1500000	4630000	72	44.28	3.08667	1.62511	17.392		CUC 030	11	P11	67.6401	1.96667	0.975186	16.6382
CUC 027	P11	1500000	5130000	95	53.55	3.42	1.77297	19.165		CUC 020	12	P12	63.4283	2.79333	1.48113	23.1772
CUC 027	P12	1500000	4210000	95	63.81	2.80667	1.48799	20.653		CUC 021	12	P12	37.9544	4.00667	2.00124	21.7075
CUC 028	P2	1650000	3030000	92	104.9	1.83636	0.876343	0.876343		CUC 023	12	P12	38.1021	3.91333	1.96726	23.1161
CUC 028	P3	490000	3260000	168	61.45	6.65306	2.73243	3.60877		CUC 027	12	P12	63.8073	2.80667	1.48799	20.653
CUC 028	P4	797000	3810000	124	54.96	4.78043	2.25583	5.8646		CUC 028	12	P12	66.6431	1.98667	0.989775	21.0701
CUC 028	P5	1100000	6730000	141	53.99	6.11818	2.61159	8.47619		CUC 030	12	P12	160.36	1.35333	0.436264	17.0745
CUC 028	P6	1500000	4840000	96	56.8	3.22667	1.68906	10.1653
CUC 028	P7	1500000	6470000	77	36.51	4.31333	2.10758	12.2728
CUC 028	P8	1500000	5370000	89	48.37	3.58	1.83889	14.1117
CUC 028	P9	1500000	5030000	95	54.42	3.35333	1.74458	15.8563
CUC 028	P10	1500000	6460000	95	45.1	4.30667	2.10535	17.9617
CUC 028	P11	1500000	6520000	94	44.34	4.34667	2.11868	20.0803
CUC 028	P12	1500000	2980000	66	66.64	1.98667	0.989775	21.0701
CUC 030	P2	1200000	3460000	95	62.18	2.88333	1.52685	1.52685
CUC 030	P3	1020000	3180000	97	59.13	3.11765	1.63951	3.16636
CUC 030	P4	1000000	4820000	96	42.13	4.82	2.26772	5.43407
CUC 030	P5	1500000	4820000	77	45.72	3.21333	1.68309	7.11717
CUC 030	P6	1500000	4840000	90	53.25	3.22667	1.68906	8.80623
CUC 030	P7	1500000	3370000	96	82.21	2.24667	1.16711	9.97334
CUC 030	P8	1250000	3890000	120	73.27	3.112	1.63689	11.6102
CUC 030	P9	1250000	6160000	115	49.98	4.928	2.29967	13.9099
CUC 030	P10	1500000	5060000	76	43.33	3.37333	1.75316	15.6631
CUC 030	P11	1500000	2950000	66	67.64	1.96667	0.975186	16.6382
CUC 030	P12	1500000	2030000	70	160.4	1.35333	0.436264	17.0745

## Sheet: Particles per cell
Line	Passage	Condition	Isolation	previous passagePDT (hours)	Seeding density	Hours	Population Doublings	Est Cell Yield	Total Particle yield	Particles per Cell	Cum Pop Doub		Passage	average	stdev.s	average	stdev.s					Line	Passage	Condition	Isolation	previous passagePDT (hours)	Seeding density	Hours	Population Doublings	Est Cell Yield	Total Particle yield	Particles per Cell	Cum Pop Doub
							"=G2/E2"	"=F2+(F2*H2)"	(From NTA)	"=J2/I2"	(From PDT sheet)																		"=G2/E2"	"=F2+(F2*H2)"	(From NTA)	"=J2/I2"	(From PDT sheet)
CUC 020	2	Early	SEC	72.78	1500000	96	1.31904	3.47857e+06	62230000000	17889.6	1.94996		2	28807.9	11404.7	28807.9						CUC 020	2	Early	SEC	72.78	1500000	96	1.31904	3.47857e+06	62230000000	17889.6	1.94996
CUC 021	2	Early	SEC	97.1	1500000	120	1.23584	3.35376e+06	98000000000	29220.9	0.370533		3	22127.8	11021.6	22127.8						CUC 020	3	Early	SEC	69.27	1500000	120	1.73235	4.09853e+06	71400000000	17420.9	3.33504
CUC 027	2	Early	SEC	138	1500000	94	0.681159	2.52174e+06	78400000000	31089.7	1.18437		4	26161.2	22262.6	26161.2						CUC 020	4	Early	SEC	35.36	1500000	97	2.74321	5.61482e+06	72100000000	12841	6.72631
CUC 023	2	Early	UC	94.51	1500000	119	1.25913	3.38869e+06	168000000000	49576.7	0.680782		5	25707.9	23121.2	25707.9						CUC 020	5	Early	SEC	40.14	1500000	95	2.36672	5.05007e+06	77000000000	15247.3	9.14175
CUC 028	2	Early	UC	104.9	1500000	168	1.60153	3.90229e+06	77000000000	19732	0.876343		9	15815.9	7625.39	15815.9						CUC 020	9	Late	SEC	43.07	1500000	95	2.20571	4.80857e+06	58170000000	12097.2	18.3552
CUC 030	2	Early	UC	62.18	1500000	97	1.55999	3.83998e+06	97300000000	25338.7	1.52685		10	15839.9	7475.11	15839.9						CUC 020	10	Late	SEC	45.89	1500000	72	1.56897	3.85345e+06	39480000000	10245.4	19.9231
CUC 020	3	Early	SEC	69.27	1500000	120	1.73235	4.09853e+06	71400000000	17420.9	3.33504		11	15043.5	6706.4	15043.5						CUC 020	11	Late	SEC	53.55	1500000	95	1.77404	4.16106e+06	48370000000	11624.4	21.6961
CUC 021	3	Early	SEC	82.52	1500000	142	1.72079	4.08119e+06	95900000000	23498	1.82386		12	15783.2	8103.72	15783.2						CUC 020	12	Late	SEC	63.43	1500000	94	1.48195	3.72292e+06	37590000000	10096.9	23.1772
CUC 027	3	Early	SEC	110.8	1500000	122	1.10108	3.15162e+06	49280000000	15636.4	3.01788											CUC 021	2	Early	SEC	97.1	1500000	120	1.23584	3.35376e+06	98000000000	29220.9	0.370533
CUC 023	3	Early	UC	64.87	1500000	142	2.18899	4.78349e+06	203350000000	42510.8	1.52829											CUC 021	3	Early	SEC	82.52	1500000	142	1.72079	4.08119e+06	95900000000	23498	1.82386
CUC 028	3	Early	UC	61.45	1500000	124	2.0179	4.52685e+06	49490000000	10932.5	3.60877											CUC 021	4	Early	SEC	173	1500000	167	0.965318	2.94798e+06	200200000000	67911	2.64442
CUC 030	3	Early	UC	59.13	1500000	96	1.62354	3.93531e+06	89600000000	22768.2	3.16636											CUC 021	5	Early	SEC	48.7	1500000	166	3.40862	6.61294e+06	50680000000	7663.77	6.07182
CUC 020	4	Early	SEC	35.36	1500000	97	2.74321	5.61482e+06	72100000000	12841	6.72631											CUC 021	9	Late	SEC	30.73	1500000	76	2.47315	5.20973e+06	52500000000	10077.3	15.0143
CUC 021	4	Early	SEC	173	1500000	167	0.965318	2.94798e+06	200200000000	67911	2.64442											CUC 021	10	Late	SEC	29.17	1500000	72	2.46829	5.20243e+06	48580000000	9337.94	17.481
CUC 027	4	Early	SEC	44.75	1500000	98	2.18994	4.78492e+06	53410000000	11162.2	4.97528											CUC 021	11	Late	SEC	31.89	1500000	71	2.2264	4.8396e+06	56700000000	11715.8	19.7062
CUC 023	4	Early	UC	72.5	1500000	144	1.98621	4.47931e+06	130620000000	29160.7	4.2527											CUC 021	12	Late	SEC	37.95	1500000	76	2.00264	4.50395e+06	40530000000	8998.76	21.7075
CUC 028	4	Early	UC	54.96	1500000	141	2.5655	5.34825e+06	44030000000	8232.59	5.8646											CUC 023	2	Early	UC	94.51	1500000	119	1.25913	3.38869e+06	168000000000	49576.7	0.680782
CUC 030	4	Early	UC	42.13	1500000	77	1.82768	4.24151e+06	117320000000	27659.9	5.43407											CUC 023	3	Early	UC	64.87	1500000	142	2.18899	4.78349e+06	203350000000	42510.8	1.52829
CUC 020	5	Early	SEC	40.14	1500000	95	2.36672	5.05007e+06	77000000000	15247.3	9.14175											CUC 023	4	Early	UC	72.5	1500000	144	1.98621	4.47931e+06	130620000000	29160.7	4.2527
CUC 021	5	Early	SEC	48.7	1500000	166	3.40862	6.61294e+06	50680000000	7663.77	6.07182											CUC 023	5	Early	UC	73.99	1500000	119	1.60833	3.91249e+06	197400000000	50453.8	6.59617
CUC 027	5	Early	SEC	41.79	1500000	95	2.27327	4.90991e+06	41300000000	8411.57	6.92025											CUC 023	9	Late	UC	57.17	1500000	140	2.44884	5.17326e+06	154000000000	29768.5	15.7669
CUC 023	5	Early	UC	73.99	1500000	119	1.60833	3.91249e+06	197400000000	50453.8	6.59617											CUC 023	10	Late	UC	30.41	1500000	75	2.46629	5.19944e+06	149240000000	28703.1	17.392
CUC 028	5	Early	UC	53.99	1500000	96	1.77811	4.16716e+06	53060000000	12732.9	8.47619											CUC 023	11	Late	UC	30.15	1500000	72	2.38806	5.08209e+06	108220000000	21294.4	19.165
CUC 030	5	Early	UC	45.72	1500000	90	1.9685	4.45276e+06	266000000000	59738.3	7.11717											CUC 023	12	Late	UC	38.1	1500000	75	1.9685	4.45276e+06	119700000000	26882.2	20.653
CUC 020	9	Late	SEC	43.07	1500000	95	2.20571	4.80857e+06	58170000000	12097.2	18.3552											CUC 027	2	Early	SEC	138	1500000	94	0.681159	2.52174e+06	78400000000	31089.7	1.18437
CUC 021	9	Late	SEC	30.73	1500000	76	2.47315	5.20973e+06	52500000000	10077.3	15.0143											CUC 027	3	Early	SEC	110.8	1500000	122	1.10108	3.15162e+06	49280000000	15636.4	3.01788
CUC 027	9	Late	SEC	43.07	1500000	95	2.20571	4.80857e+06	61320000000	12752.2	16.2975											CUC 027	4	Early	SEC	44.75	1500000	98	2.18994	4.78492e+06	53410000000	11162.2	4.97528
CUC 023	9	Late	UC	57.17	1500000	140	2.44884	5.17326e+06	154000000000	29768.5	15.7669											CUC 027	5	Early	SEC	41.79	1500000	95	2.27327	4.90991e+06	41300000000	8411.57	6.92025
CUC 028	9	Late	UC	54.42	1500000	95	1.74568	4.11852e+06	44030000000	10690.7	15.8563											CUC 027	9	Late	SEC	43.07	1500000	95	2.20571	4.80857e+06	61320000000	12752.2	16.2975
CUC 030	9	Late	UC	49.98	1500000	115	2.30092	4.95138e+06	96600000000	19509.7	13.9099											CUC 027	10	Late	SEC	44.28	1500000	72	1.62602	3.93902e+06	71400000000	18126.3	18.7625
CUC 020	10	Late	SEC	45.89	1500000	72	1.56897	3.85345e+06	39480000000	10245.4	19.9231											CUC 027	11	Late	SEC	53.55	1500000	95	1.77404	4.16106e+06	106400000000	25570.4	21.1488
CUC 021	10	Late	SEC	29.17	1500000	72	2.46829	5.20243e+06	48580000000	9337.94	17.481											CUC 027	12	Late	SEC	63.81	1500000	95	1.48879	3.73319e+06	44590000000	11944.2	23.1161
CUC 027	10	Late	SEC	44.28	1500000	72	1.62602	3.93902e+06	71400000000	18126.3	18.7625											CUC 028	2	Early	UC	104.9	1500000	168	1.60153	3.90229e+06	77000000000	19732	0.876343
CUC 023	10	Late	UC	30.41	1500000	75	2.46629	5.19944e+06	149240000000	28703.1	17.392											CUC 028	3	Early	UC	61.45	1500000	124	2.0179	4.52685e+06	49490000000	10932.5	3.60877
CUC 028	10	Late	UC	45.1	1500000	95	2.10643	4.65965e+06	48510000000	10410.7	17.9617											CUC 028	4	Early	UC	54.96	1500000	141	2.5655	5.34825e+06	44030000000	8232.59	5.8646
CUC 030	10	Late	UC	43.33	1500000	76	1.75398	4.13097e+06	75250000000	18216.1	15.6631											CUC 028	5	Early	UC	53.99	1500000	96	1.77811	4.16716e+06	53060000000	12732.9	8.47619
CUC 020	11	Late	SEC	53.55	1500000	95	1.77404	4.16106e+06	48370000000	11624.4	21.6961											CUC 028	9	Late	UC	54.42	1500000	95	1.74568	4.11852e+06	44030000000	10690.7	15.8563
CUC 021	11	Late	SEC	31.89	1500000	71	2.2264	4.8396e+06	56700000000	11715.8	19.7062											CUC 028	10	Late	UC	45.1	1500000	95	2.10643	4.65965e+06	48510000000	10410.7	17.9617
CUC 027	11	Late	SEC	53.55	1500000	95	1.77404	4.16106e+06	106400000000	25570.4	21.1488											CUC 028	11	Late	UC	44.34	1500000	94	2.11998	4.67997e+06	42350000000	9049.2	20.0803
CUC 023	11	Late	UC	30.15	1500000	72	2.38806	5.08209e+06	108220000000	21294.4	19.165											CUC 028	12	Late	UC	66.64	1500000	66	0.990396	2.98559e+06	33950000000	11371.3	21.0701
CUC 028	11	Late	UC	44.34	1500000	94	2.11998	4.67997e+06	42350000000	9049.2	20.0803											CUC 030	2	Early	UC	62.18	1500000	97	1.55999	3.83998e+06	97300000000	25338.7	1.52685
CUC 030	11	Late	UC	67.64	1500000	66	0.975754	2.96363e+06	32620000000	11006.8	16.6382											CUC 030	3	Early	UC	59.13	1500000	96	1.62354	3.93531e+06	89600000000	22768.2	3.16636
CUC 020	12	Late	SEC	63.43	1500000	94	1.48195	3.72292e+06	37590000000	10096.9	23.1772											CUC 030	4	Early	UC	42.13	1500000	77	1.82768	4.24151e+06	117320000000	27659.9	5.43407
CUC 021	12	Late	SEC	37.95	1500000	76	2.00264	4.50395e+06	40530000000	8998.76	21.7075											CUC 030	5	Early	UC	45.72	1500000	90	1.9685	4.45276e+06	266000000000	59738.3	7.11717
CUC 027	12	Late	SEC	63.81	1500000	95	1.48879	3.73319e+06	44590000000	11944.2	23.1161											CUC 030	9	Late	UC	49.98	1500000	115	2.30092	4.95138e+06	96600000000	19509.7	13.9099
CUC 023	12	Late	UC	38.1	1500000	75	1.9685	4.45276e+06	119700000000	26882.2	20.653											CUC 030	10	Late	UC	43.33	1500000	76	1.75398	4.13097e+06	75250000000	18216.1	15.6631
CUC 028	12	Late	UC	66.64	1500000	66	0.990396	2.98559e+06	33950000000	11371.3	21.0701											CUC 030	11	Late	UC	67.64	1500000	66	0.975754	2.96363e+06	32620000000	11006.8	16.6382
CUC 030	12	Late	UC	160.4	1500000	70	0.436409	2.15461e+06	54740000000	25405.9	17.0745											CUC 030	12	Late	UC	160.4	1500000	70	0.436409	2.15461e+06	54740000000	25405.9	17.0745

## Sheet: Protein 
	Cell Line	Passage	Passage	Group	Isolation Method	Adjusted Particle Count / mL	Protein Conc (ug/mL)	Purification of EVs (Particles/ protein)	Particles per Cell	Cum Pop Doub
						From NTA		"=G2/H2"	(from Particles per Cell sheet)	(From PDT sheet)
	CUC 020	P2	2	Early	SEC	8890000000	1.677	5.30113e+09	17889.6	1.94996
	CUC 020	P3	3	Early	SEC	10200000000	2.137	4.77305e+09	17420.9	3.33504
	CUC 020	P4	4	Early	SEC	10300000000	2.993	3.44136e+09	12841	6.72631
	CUC 020	P5	5	Early	SEC	11000000000	6.185	1.7785e+09	15247.3	9.14175
	CUC 021	P2	2	Early	SEC	14000000000	2.104	6.65399e+09	29220.9	0.370533
	CUC 021	P3	3	Early	SEC	13700000000	2.183	6.27577e+09	23498	1.82386
	CUC 021	P4	4	Early	SEC	28600000000	4.501	6.35414e+09	67911	2.64442
	CUC 021	P5	5	Early	SEC	7240000000	2.534	2.85714e+09	7663.77	6.07182
	CUC 027	P2	2	Early	SEC	11200000000	2.485	4.50704e+09	49576.7	0.680782
	CUC 027	P3	3	Early	SEC	7040000000	1.716	4.10256e+09	42510.8	1.52829
	CUC 027	P4	4	Early	SEC	7630000000	1.945	3.92288e+09	29160.7	4.2527
	CUC 027	P5	5	Early	SEC	5900000000	2.108	2.79886e+09	50453.8	6.59617
	CUC 020	P9	9	Late	SEC	8310000000	5.273	1.57595e+09	12097.2	18.3552
	CUC 020	P10	10	Late	SEC	5640000000	3.658	1.54183e+09	10245.4	19.9231
	CUC 020	P11	11	Late	SEC	6910000000	3.719	1.85803e+09	11624.4	21.6961
	CUC 020	P12	12	Late	SEC	5370000000	1.746	3.0756e+09	10096.9	23.1772
	CUC 021	P9	9	Late	SEC	7500000000	3.831	1.95771e+09	10077.3	15.0143
	CUC 021	P10	10	Late	SEC	6940000000	4.846	1.43211e+09	9337.94	17.481
	CUC 021	P11	11	Late	SEC	8100000000	4.908	1.65037e+09	11715.8	19.7062
	CUC 021	P12	12	Late	SEC	5790000000	2.013	2.8763e+09	8998.76	21.7075
	CUC 027	P9	9	Late	SEC	8760000000	5.096	1.719e+09	29768.5	15.7669
	CUC 027	P10	10	Late	SEC	10200000000	4.889	2.08632e+09	28703.1	17.392
	CUC 027	P11	11	Late	SEC	15200000000	4.67	3.25482e+09	21294.4	19.165
	CUC 027	P12	12	Late	SEC	6370000000	2.964	2.14912e+09	26882.2	20.653
	CUC 023	P2	2	Early	UC	24000000000	32.753	7.32757e+08	31089.7	1.18437
	CUC 023	P3	3	Early	UC	29050000000	36.776	7.89917e+08	15636.4	3.01788
	CUC 023	P4	4	Early	UC	18660000000	30.103	6.19872e+08	11162.2	4.97528
	CUC 023	P5	5	Early	UC	28200000000	37.568	7.50639e+08	8411.57	6.92025
	CUC 023	P9	9	Late	UC	22000000000	45.941	4.78875e+08	12752.2	16.2975
	CUC 023	P10	10	Late	UC	21320000000	39.469	5.40171e+08	18126.3	18.7625
	CUC 023	P11	11	Late	UC	15460000000	47.277	3.27009e+08	25570.4	21.1488
	CUC 023	P12	12	Late	UC	17100000000	25.891	6.60461e+08	11944.2	23.1161
	CUC 028	P2	2	Early	UC	11000000000	47.215	2.32977e+08	19732	0.876343
	CUC 028	P3	3	Early	UC	7070000000	35.66	1.98261e+08	10932.5	3.60877
	CUC 028	P4	4	Early	UC	6290000000	16.687	3.7694e+08	8232.59	5.8646
	CUC 028	P5	5	Early	UC	7580000000	37.025	2.04727e+08	12732.9	8.47619
	CUC 028	P9	9	Late	UC	6290000000	28.895	2.17685e+08	10690.7	15.8563
	CUC 028	P10	10	Late	UC	6930000000	37.459	1.85002e+08	10410.7	17.9617
	CUC 028	P11	11	Late	UC	6050000000	34.713	1.74286e+08	9049.2	20.0803
	CUC 028	P12	12	Late	UC	4850000000	30.924	1.56836e+08	11371.3	21.0701
	CUC 030	P2	2	Early	UC	13900000000	38.059	3.65222e+08	25338.7	1.52685
	CUC 030	P3	3	Early	UC	12800000000	48.197	2.65577e+08	22768.2	3.16636
	CUC 030	P4	4	Early	UC	16760000000	44.24	3.78843e+08	27659.9	5.43407
	CUC 030	P5	5	Early	UC	38000000000	52.33	7.26161e+08	59738.3	7.11717
	CUC 030	P9	9	Late	UC	13800000000	41.067	3.36036e+08	19509.7	13.9099
	CUC 030	P10	10	Late	UC	10750000000	39.282	2.73662e+08	18216.1	15.6631
	CUC 030	P11	11	Late	UC	4660000000	36.136	1.28957e+08	11006.8	16.6382
	CUC 030	P12	12	Late	UC	7820000000	48.658	1.60714e+08	25405.9	17.0745

## Sheet: DLS
Cell Line	Isolation	Passage	Group	PDI	Zpotential	Zeta Size				Line	Group	Avg Size
CUC 023	UC	P2	Early	0.274	-13.2333	120.133				CUC 023	Early	156.125
CUC 028	UC	P2	Early	0.343667	-12.0667	120.433				CUC 028	Early	146.017
CUC 030	UC	P2	Early	0.414333	-7.29333	133.133				CUC 030	Early	128.292
CUC 021	SEC	P2	Early	0.531667	-12.0333	201.4				CUC 021	Early	169.658
CUC 020	SEC	P2	Early	0.685333	-16.9333	342.8				CUC 020	Early	205.683
CUC 027	SEC	P2	Early	0.546	-13.5333	219.4				CUC 027	Early	201.592
CUC 023	UC	P3	Early	0.308	-12.8667	158.467				CUC 023	Late	117.831
CUC 028	UC	P3	Early	0.396667	-11.52	135.933				CUC 028	Late	142.892
CUC 030	UC	P3	Early	0.392	-10.6667	119.033				CUC 030	Late	120.292
CUC 021	SEC	P3	Early	0.381333	-11.8333	153.267				CUC 021	Late	189.792
CUC 020	SEC	P3	Early	0.699333	-13.6667	200.6				CUC 020	Late	174.225
CUC 027	SEC	P3	Early	0.637667	-12.1667	194.867				CUC 027	Late	160.458
CUC 023	UC	P4	Early	0.419667	-11.9	212.833
CUC 028	UC	P4	Early	0.379333	-11.9	161.467
CUC 030	UC	P4	Early	0.337	-9.24333	118.3
CUC 021	SEC	P4	Early	0.356667	-12.0567	154.867
CUC 020	SEC	P4	Early	0.515333	-17.7333	155.4
CUC 027	SEC	P4	Early	0.731667	-18.7333	257.633
CUC 023	UC	P5	Early	0.277333	-12.5333	133.067
CUC 028	UC	P5	Early	0.435	-10.3233	166.233
CUC 030	UC	P5	Early	0.420667	-12.7667	142.7
CUC 021	SEC	P5	Early	0.439333	-15.7	169.1
CUC 020	SEC	P5	Early	0.44	-16.9	123.933
CUC 027	SEC	P5	Early	0.576333	-17.8667	134.467
CUC 023	UC	P9	Late	0.372333	-5.09	105.867
CUC 028	UC	P9	Late	0.384	-7.50667	111.8
CUC 030	UC	P9	Late	0.421667	-6.71	123.667
CUC 021	SEC	P9	Late	0.601667	-13.9667	147.167
CUC 020	SEC	P9	Late	0.599	-14.9333	194.633
CUC 027	SEC	P9	Late	0.579333	-17.6	172.733
CUC 023	UC	P10	Late	0.326333	-9.73	100.757
CUC 028	UC	P10	Late	0.404333	-8.57333	134.9
CUC 030	UC	P10	Late	0.399667	-8.58667	119.433
CUC 021	SEC	P10	Late	0.631667	-13.2	150.467
CUC 020	SEC	P10	Late	0.527	-14.7	179.4
CUC 027	SEC	P10	Late	0.574	-16.4333	154.367
CUC 023	UC	P11	Late	0.396667	-6.33	108.833
CUC 028	UC	P11	Late	0.435667	-8.69667	134
CUC 030	UC	P11	Late	0.360667	-8.14667	118.533
CUC 021	SEC	P11	Late	0.512667	-14.5	196.267
CUC 020	SEC	P11	Late	0.537333	-13.1333	139.967
CUC 027	SEC	P11	Late	0.554333	-10.8033	166.7
CUC 023	UC	P12	Late	0.369667	-7.68	155.867
CUC 028	UC	P12	Late	0.483667	-8.57667	190.867
CUC 030	UC	P12	Late	0.385667	-6.84	119.533
CUC 021	SEC	P12	Late	0.669	-12.9	265.267
CUC 020	SEC	P12	Late	0.477667	-12.1333	182.9
CUC 027	SEC	P12	Late	0.499333	-16.5	148.033

## Sheet: TEM
	Line	Passage	Isolation	Size (nm)
	CUC021	EARLY	SEC	58
	CUC021	EARLY	SEC	45.4
	CUC021	EARLY	SEC	99.9
	CUC021	EARLY	SEC	49.7
	CUC021	EARLY	SEC	44.9
	CUC021	EARLY	SEC	67.2
	CUC021	EARLY	SEC	109
	CUC021	EARLY	SEC	70.5
	CUC021	EARLY	SEC	51.8
	CUC021	EARLY	SEC	55
	CUC021	EARLY	SEC	142
	CUC021	EARLY	SEC	70.9
	CUC021	EARLY	SEC	112
	CUC021	EARLY	SEC	152
	CUC021	LATE	SEC	48.8
	CUC021	LATE	SEC	47
	CUC021	LATE	SEC	177
	CUC021	LATE	SEC	82.6
	CUC021	LATE	SEC	108
	CUC021	LATE	SEC	73.9
	CUC021	LATE	SEC	159
	CUC021	LATE	SEC	158
	CUC021	LATE	SEC	139
	CUC021	LATE	SEC	148
	CUC021	LATE	SEC	108
	CUC021	LATE	SEC	83.9
	CUC021	LATE	SEC	38.2
	CUC021	LATE	SEC	106
	CUC021	LATE	SEC	85.4
	CUC021	LATE	SEC	80.8
	CUC021	LATE	SEC	89.8
	CUC021	LATE	SEC	92.2
	CUC021	LATE	SEC	100
	CUC030	EARLY	UC	47.1
	CUC030	EARLY	UC	75.5
	CUC030	EARLY	UC	99.1
	CUC030	EARLY	UC	51.5
	CUC030	EARLY	UC	76.6
	CUC030	EARLY	UC	71
	CUC030	EARLY	UC	79.6
	CUC030	EARLY	UC	61.5
	CUC030	EARLY	UC	52.1
	CUC030	EARLY	UC	52.6
	CUC030	EARLY	UC	72.5
	CUC030	EARLY	UC	64.9
	CUC030	EARLY	UC	85.4
	CUC030	EARLY	UC	198
	CUC030	EARLY	UC	218
	CUC030	EARLY	UC	92.4
	CUC030	EARLY	UC	53.8
	CUC030	EARLY	UC	77.2
	CUC030	EARLY	UC	217
	CUC030	EARLY	UC	81.9
	CUC030	EARLY	UC	94.8
	CUC030	EARLY	UC	66.7
	CUC030	EARLY	UC	133
	CUC030	EARLY	UC	53.9
	CUC030	EARLY	UC	173
	CUC030	EARLY	UC	99.6
	CUC 030	LATE	UC	144
	CUC 030	LATE	UC	91.8
	CUC 030	LATE	UC	66.7
	CUC 030	LATE	UC	98.8
	CUC 030	LATE	UC	112
	CUC 030	LATE	UC	72.4
	CUC 030	LATE	UC	98.3
	CUC 030	LATE	UC	144
	CUC 030	LATE	UC	137
	CUC 030	LATE	UC	130
	CUC 030	LATE	UC	172
	CUC 030	LATE	UC	82.6

## Sheet: Dot Blot scores
	Line	Passage	Passage	Group	Isolation Method	Combo	CD 9	CD63	CD81	ALIX	TF	Total
	CUC 020	P2	2	EARLY	SEC	Early-SEC	1	1	1	1	1	5
	CUC 021	P2	2	EARLY	SEC	Early-SEC	1	1	1	1	1	5
	CUC 027	P2	2	EARLY	SEC	Early-SEC	1	1	1	1	1	5
	CUC 020	P3	3	EARLY	SEC	Early-SEC	1	1	1	1	1	5
	CUC 021	P3	3	EARLY	SEC	Early-SEC	1	1	1	1	1	5
	CUC 027	P3	3	EARLY	SEC	Early-SEC	1	1	1	1	1	5
	CUC 020	P4	4	EARLY	SEC	Early-SEC	1	1	1	1	1	5
	CUC 021	P4	4	EARLY	SEC	Early-SEC	1	1	1	1	1	5
	CUC 027	P4	4	EARLY	SEC	Early-SEC	1	1	1	1	1	5
	CUC 020	P5	5	EARLY	SEC	Early-SEC	1	1	1	1	1	5
	CUC 021	P5	5	EARLY	SEC	Early-SEC	1	0	1	1	1	4
	CUC 027	P5	5	EARLY	SEC	Early-SEC	1	1	1	1	1	5
	CUC 020	P9	9	LATE	SEC	Late-SEC	1	0	1	1	1	4
	CUC 021	P9	9	LATE	SEC	Late-SEC	1	0	1	1	1	4
	CUC 027	P9	9	LATE	SEC	Late-SEC	1	0	1	1	1	4
	CUC 020	P10	10	LATE	SEC	Late-SEC	1	0	1	1	1	4
	CUC 021	P10	10	LATE	SEC	Late-SEC	1	1	1	1	1	5
	CUC 027	P10	10	LATE	SEC	Late-SEC	1	1	1	1	1	5
	CUC 020	P11	11	LATE	SEC	Late-SEC	1	0	1	1	1	4
	CUC 021	P11	11	LATE	SEC	Late-SEC	1	0	1	1	1	4
	CUC 027	P11	11	LATE	SEC	Late-SEC	1	1	1	1	1	5
	CUC 020	P12	12	LATE	SEC	Late-SEC	1	0	1	1	1	4
	CUC 021	P12	12	LATE	SEC	Late-SEC	1	1	1	1	1	5
	CUC 027	P12	12	LATE	SEC	Late-SEC	1	0	1	1	1	4
	CUC 023	P2	2	EARLY	UC	Early-UC	1	1	1	1	1	5
	CUC 028	P2	2	EARLY	UC	Early-UC	1	1	1	1	1	5
	CUC 030	P2	2	EARLY	UC	Early-UC	1	1	1	0	1	4
	CUC 023	P3	3	EARLY	UC	Early-UC	1	1	1	1	1	5
	CUC 028	P3	3	EARLY	UC	Early-UC	1	1	1	1	1	5
	CUC 030	P3	3	EARLY	UC	Early-UC	1	1	1	1	1	5
	CUC 023	P4	4	EARLY	UC	Early-UC	1	0	1	1	1	4
	CUC 028	P4	4	EARLY	UC	Early-UC	1	0	1	1	1	4
	CUC 030	P4	4	EARLY	UC	Early-UC	1	0	1	1	1	4
	CUC 023	P5	5	EARLY	UC	Early-UC	1	0	1	1	1	4
	CUC 028	P5	5	EARLY	UC	Early-UC	1	0	1	1	1	4
	CUC 030	P5	5	EARLY	UC	Early-UC	1	0	1	1	1	4
	CUC 023	P9	9	LATE	UC	Late-UC	1	1	1	1	1	5
	CUC 028	P9	9	LATE	UC	Late-UC	1	1	1	1	1	5
	CUC 030	P9	9	LATE	UC	Late-UC	1	1	1	1	1	5
	CUC 023	P10	10	LATE	UC	Late-UC	1	1	1	1	1	5
	CUC 028	P10	10	LATE	UC	Late-UC	1	0	1	1	1	4
	CUC 030	P10	10	LATE	UC	Late-UC	1	1	1	1	1	5
	CUC 023	P11	11	LATE	UC	Late-UC	1	0	1	1	1	4
	CUC 028	P11	11	LATE	UC	Late-UC	1	0	1	1	1	4
	CUC 030	P11	11	LATE	UC	Late-UC	1	0	1	1	1	4
	CUC 023	P12	12	LATE	UC	Late-UC	1	0	1	1	1	4
	CUC 028	P12	12	LATE	UC	Late-UC	1	0	1	1	1	4
	CUC 030	P12	12	LATE	UC	Late-UC	1	0	1	1	1	4

## Sheet: Procoagulent activity
figure 12		Group	FX-a generated (ng)	FX-a activity (ng/mL)	figure 13	Line	Cell Plassage	Isolation Method	EV number (per well)	FX-a generated (ng)	FX-a activity (ng/mL)	FX-a Generated (nM)
	neg control	FVIIa + FX	0.006	0.06		20	Early	SEC	50000000	3.7746	37.746	0.820565
	neg control	FVIIa + FX	0.023	0.23		21	Early	SEC	50000000	5.2756	52.756	1.14687
	neg control	FVIIa + FX	0.031	0.21		27	Early	SEC	50000000	0.822791	8.2279	0.178867
	pos control	Human MSCs	8.91772	89.1772		20	Late	SEC	50000000	11.1441	111.441	2.42263
	pos control	Human MSCs	8.66456	86.6456		21	Late	SEC	50000000	0.521586	5.216	0.113391
	pos control	Human MSCs	6.43671	64.3671		27	Late	SEC	50000000	2.08283	20.828	0.452783
		K9 EVs	7.65823	76.5823		23	Early	UC	50000000	10.3358	103.358	2.24691
		K9 EVs	7.44304	74.4304		28	Early	UC	50000000	3.54367	35.4368	0.770365
		K9 EVs	6.51899	65.1899		30	Early	UC	50000000	1.375	13.75	0.298913
		Human EVs	8.81646	88.1646		23	Late	UC	50000000	9.56777	95.6777	2.07995
		Human EVs	7.89241	78.9241		28	Late	UC	50000000	8.98544	89.8544	1.95336
		Human EVs	7.23418	72.3418		30	Late	UC	50000000	7.41918	74.192	1.61287
									early	ave	41.8791
									late	ave	66.2015
									early	SD	34.2934
									late	SD	43.1665
									SEC	ave	39.3692
									UC	ave	68.7115
									SEC	SD	39.6388
									UC	SD	36.1458

## Sheet: FXa per EV and MSC table 3
TABLE 3 Data		Line	Cell Plassage	Isolation Method	EV number (per well)	FX-a generated (ng)	FX-a activity (ng/mL)	FX-a Generated (nM)	FX-a Generated per 1E6 EVs (nM)	Average Particles per cell	FX-A Generated per 1E6 Cells		Table 3	Line	Cell Passage	Isolation Method	EV number (per well)	FX-a activity (ng/mL)	FX-a Generated (nM)	FX-a Generated per 1 x 106 EVs (nM)	FX-A Generated per 1 x 106 Cells
									"=I2/F2"	" Average from Particles per cell spreadsheet"	"=J2*K2"			CUC 20	Early	SEC	50000000	37.746	0.820565	0.0164113	260.114
		20	Early	SEC	50000000	3.7746	37.746	0.820565	0.0164113	15849.7	260.114			CUC 20	Late	SEC	50000000	111.441	2.42263	0.0484526	533.752
		20	Late	SEC	50000000	11.1441	111.441	2.42263	0.0484526	11016	533.752			CUC 21	Early	SEC	50000000	52.756	1.14687	0.0229374	735.681
		21	Early	SEC	50000000	5.2756	52.756	1.14687	0.0229374	32073.4	735.681			CUC 21	Late	SEC	50000000	5.216	0.113391	0.00226783	40.6878
		21	Late	SEC	50000000	0.521586	5.216	0.113391	0.00226783	17941.3	40.6878			CUC 23	Early	UC	50000000	103.358	2.24691	0.0449383	1929
		23	Early	UC	50000000	10.3358	103.358	2.24691	0.0449383	42925.5	1929			CUC 23	Late	UC	50000000	95.6777	2.07995	0.041599	1109.11
		23	Late	UC	50000000	9.56777	95.6777	2.07995	0.041599	26662	1109.11			CUC 27	Early	SEC	50000000	8.2279	0.178867	0.00357735	59.2943
		27	Early	SEC	50000000	0.822791	8.2279	0.178867	0.00357735	16574.9	59.2943			CUC 27	Late	SEC	50000000	20.828	0.452783	0.00905565	154.836
		27	Late	SEC	50000000	2.08283	20.828	0.452783	0.00905565	17098.3	154.836			CUC 28	Early	UC	50000000	35.4368	0.770365	0.0154073	198.87
		28	Early	UC	50000000	3.54367	35.4368	0.770365	0.0154073	12907.5	198.87			CUC 28	Late	UC	50000000	89.8544	1.95336	0.0390671	405.535
		28	Late	UC	50000000	8.98544	89.8544	1.95336	0.0390671	10380.5	405.535			CUC 30	Early	UC	50000000	13.75	0.298913	0.00597826	202.521
		30	Early	UC	50000000	1.375	13.75	0.298913	0.00597826	33876.3	202.521			CUC 30	Late	UC	50000000	74.192	1.61287	0.0322574	597.879
		30	Late	UC	50000000	7.41918	74.192	1.61287	0.0322574	18534.6	597.879								Mean ± SD	0.023 ± 0.017	518.940 ± 543.138
								Average	0.0234958		518.94
								SD	0.0170781		543.138
								min	0.00226783		40.6878
								max	0.0484526		1929

[truncated: 1 more sheets: TF antibody to block activity]
